# Supplementary material for: PlethAugment: GAN-Based PPG Augmentation for Medical Diagnosis in Low-Resource Settings
Source: IEEE J Biomed Health Inform. Author manuscript; Available in PMC 2025 Sep 29. (PMC7618182; doi:10.1109/JBHI.2020.2979608)
Supplement: supp5-2979608 [file EMS208285-supplement-supp5_2979608.xlsx]

## Sheet: Table of Contents
Supplementary Material
PlethAugment: GAN-Based PPG Augmentation for Medical Diagnosis in Low-Resource Settings
		Model for Data Augmentation
Dataset	Baseline	CGAN+DS	DeLiGAN+DS	MADGAN	SpecAugment
HFM	HFM - Baseline'!A1	HFM - CGAN+DS'!A1	HFM - DeLiGAN+DS'!A1	HFM - MADGAN'!A1	HFM - SpecAugment'!A1
Tetanus	Tetanus - Baseline'!A1	Tetanus - CGAN+DS'!A1	Tetanus - DeLiGAN+DS'!A1	Tetanus - MADGAN'!A1	Tetanus - SpecAugment'!A1
CVD	CVD - Baseline'!A1	CVD - CGAN+DS'!A1	CVD - DeLiGAN+DS'!A1	CVD - MADGAN'!A1	CVD - SpecAugment'!A1
Physionet	Physionet - Baseline'!A1	Physionet - CGAN+DS'!A1	Physionet - DeLiGAN+DS'!A1	Physionet - MADGAN'!A1	Physionet - SpecAugment'!A1
Table 1. Link to sheets containing the AUROC of experiments conducted on the corresponding dataset without data augmentation (Baseline) or data augmentation with synthetic data generated by a particular model. CGAN+DS, DeLiGAN+DS, and MADGAN are our methods. SpecAugment is a recent state-of-the-art data augmentation method.

## Sheet: HFM - Baseline
logistic	svm	tree	forest	bayes	lda	qda	mlp	knn	adaboost
0.555138	0.573767	0.569339	0.629393	0.503726	0.568585	0.516085	0.483723	0.584789	0.564377

## Sheet: HFM - CGAN+DS
Class 1	Class 2	Class 3	logistic	svm	tree	forest	bayes	lda	qda	mlp	knn	adaboost
200	200	200	0.594162	0.598292	0.530425	0.620314	0.409825	0.590071	0.577098	0.58603	0.582339	0.59505
500	500	500	0.580952	0.580271	0.571962	0.631397	0.419813	0.57222	0.592771	0.558284	0.582339	0.555132
1000	1000	1000	0.567772	0.570903	0.53581	0.612946	0.421006	0.559994	0.594723	0.594483	0.582339	0.555097
2000	2000	2000	0.556239	0.556841	0.541493	0.624362	0.421476	0.554214	0.607074	0.593796	0.582339	0.539651
3000	3000	3000	0.56462	0.554392	0.514493	0.630609	0.43241	0.544818	0.607097	0.537915	0.582339	0.544967
5000	5000	5000	0.56002	0.543485	0.507924	0.652528	0.437786	0.545325	0.59982	0.528858	0.582339	0.524111
400	100	100	0.587634	0.59091	0.505069	0.6489	0.531464	0.581669	0.580038	0.546056	0.582339	0.552111
800	200	200	0.591709	0.597318	0.488163	0.64808	0.568021	0.584402	0.590869	0.586102	0.582339	0.561457
1600	400	400	0.573078	0.576531	0.556114	0.643119	0.574571	0.567481	0.596441	0.532667	0.582339	0.564533
3200	800	800	0.56266	0.562464	0.519906	0.62999	0.574191	0.555824	0.599688	0.596243	0.582339	0.557504
600	100	100	0.584112	0.596514	0.531789	0.636405	0.557018	0.578545	0.584242	0.628809	0.582339	0.540325
1200	200	200	0.580123	0.576493	0.511638	0.603896	0.57116	0.573499	0.595589	0.581469	0.582339	0.57986
2400	400	400	0.576362	0.577211	0.538108	0.631889	0.575578	0.565219	0.598173	0.615005	0.582339	0.580939
4800	800	800	0.569783	0.556761	0.514462	0.627952	0.574892	0.555237	0.586128	0.56614	0.582339	0.567543
800	100	100	0.582904	0.590105	0.522033	0.613468	0.571031	0.582643	0.582962	0.571196	0.582339	0.571712
1200	150	150	0.579914	0.578452	0.542631	0.629367	0.574025	0.574766	0.593974	0.580556	0.582339	0.600855
1600	200	200	0.578387	0.577802	0.519751	0.617094	0.570378	0.567735	0.595915	0.602562	0.582339	0.571238
2400	300	300	0.5787	0.580293	0.558364	0.613124	0.571648	0.567474	0.597649	0.5792	0.582339	0.564712
1000	100	100	0.580905	0.595976	0.505044	0.62034	0.57094	0.581059	0.587733	0.577845	0.582339	0.616464
1500	150	150	0.582439	0.58188	0.542702	0.646345	0.573685	0.569455	0.593464	0.593719	0.582339	0.59408
2000	200	200	0.579678	0.572386	0.522749	0.63243	0.570238	0.565174	0.600443	0.574696	0.582339	0.589631
3000	300	300	0.568356	0.575364	0.503078	0.650582	0.572151	0.561122	0.596035	0.537766	0.582339	0.571045
100	400	100	0.586609	0.597877	0.546943	0.635734	0.431235	0.589047	0.576079	0.619526	0.582339	0.565668
200	800	200	0.585156	0.588915	0.531355	0.631569	0.425073	0.586257	0.587387	0.524428	0.582339	0.580232
400	1600	400	0.576	0.573939	0.558318	0.629702	0.419771	0.576356	0.605597	0.603107	0.582339	0.576847
800	3200	800	0.579592	0.55224	0.562419	0.628209	0.413898	0.570232	0.616765	0.545358	0.582339	0.539901
100	600	100	0.586466	0.58018	0.526119	0.63368	0.436108	0.584543	0.579128	0.585036	0.582339	0.599651
200	1200	200	0.588338	0.582455	0.525397	0.634529	0.425412	0.583336	0.600074	0.621581	0.582339	0.600206
400	2400	400	0.575888	0.580966	0.543421	0.645225	0.41866	0.576496	0.612965	0.638032	0.582339	0.583555
800	4800	800	0.578046	0.554239	0.504821	0.610731	0.415129	0.571673	0.619638	0.553829	0.582339	0.55342
100	800	100	0.587147	0.587986	0.564245	0.626578	0.436709	0.583797	0.579643	0.538044	0.582339	0.565033
150	1200	150	0.584632	0.583911	0.548571	0.635637	0.427605	0.583478	0.5968	0.545408	0.582339	0.587648
200	1600	200	0.588531	0.587585	0.523686	0.655896	0.425092	0.5818	0.606433	0.534108	0.582339	0.553881
300	2400	300	0.579108	0.576769	0.569361	0.601615	0.422251	0.58021	0.611106	0.575036	0.582339	0.575794
100	1000	100	0.590285	0.592979	0.559924	0.637126	0.436164	0.583455	0.588714	0.551728	0.582339	0.553966
150	1500	150	0.584152	0.58881	0.542634	0.64029	0.428148	0.58298	0.607788	0.531561	0.582339	0.592198
200	2000	200	0.585054	0.586581	0.532971	0.627519	0.424535	0.57901	0.613118	0.554701	0.582339	0.531968
300	3000	300	0.579521	0.572444	0.541614	0.639843	0.422028	0.581417	0.613635	0.585665	0.582339	0.522897
100	100	400	0.583004	0.59752	0.526383	0.636206	0.416764	0.582064	0.565012	0.566778	0.582339	0.60049
200	200	800	0.589824	0.58102	0.548763	0.632175	0.417652	0.588059	0.564665	0.586126	0.582339	0.540541
400	400	1600	0.578875	0.581452	0.576997	0.619598	0.41469	0.573429	0.573895	0.57914	0.582339	0.567638
800	800	3200	0.569512	0.574955	0.504706	0.612354	0.413456	0.571891	0.570383	0.581959	0.582339	0.561523
100	100	600	0.585049	0.586872	0.555757	0.635079	0.417339	0.580495	0.558484	0.557249	0.582339	0.562954
200	200	1200	0.588121	0.584972	0.559471	0.625998	0.418568	0.577821	0.559812	0.541519	0.582339	0.554966
400	400	2400	0.577972	0.580316	0.607574	0.619827	0.413418	0.579579	0.570909	0.535815	0.582339	0.557559
800	800	4800	0.569092	0.574183	0.570672	0.611934	0.413551	0.569281	0.560487	0.557135	0.582339	0.567675
100	100	800	0.585947	0.586973	0.52159	0.634876	0.417961	0.580255	0.557034	0.534891	0.582339	0.562728
150	150	1200	0.583815	0.59432	0.542631	0.62182	0.420212	0.586379	0.55554	0.601373	0.582339	0.546846
200	200	1600	0.582391	0.587696	0.562159	0.626095	0.41798	0.578231	0.556944	0.571201	0.582339	0.569191
300	300	2400	0.57871	0.58738	0.548295	0.620441	0.414424	0.581721	0.562171	0.576372	0.582339	0.585356
100	100	1000	0.583011	0.595031	0.541977	0.638727	0.418484	0.583865	0.552214	0.539134	0.582339	0.529217
150	150	1500	0.584733	0.594547	0.540923	0.62281	0.425272	0.582507	0.552418	0.568236	0.582339	0.537538
200	200	2000	0.584053	0.583941	0.554046	0.639214	0.42317	0.577216	0.558449	0.547018	0.582339	0.557227
300	300	3000	0.578888	0.58413	0.533336	0.634414	0.415752	0.579965	0.556294	0.582135	0.582339	0.5472

## Sheet: HFM - DeLiGAN+DS
Class 1	Class 2	Class 3	logistic	svm	tree	forest	bayes	lda	qda	mlp	knn	adaboost
200	200	200	0.572029	0.574678	0.527691	0.635226	0.430231	0.552895	0.58235	0.572507	0.582339	0.556432
500	500	500	0.567168	0.570455	0.53466	0.612507	0.435489	0.549289	0.587265	0.52753	0.582339	0.558802
1000	1000	1000	0.570536	0.561957	0.536173	0.627604	0.436456	0.549775	0.583984	0.576458	0.582339	0.544969
2000	2000	2000	0.558852	0.56359	0.55253	0.608424	0.435275	0.542744	0.581012	0.569767	0.582339	0.548828
3000	3000	3000	0.548351	0.561037	0.53821	0.619699	0.432316	0.529601	0.57556	0.565557	0.582339	0.513765
5000	5000	5000	0.547241	0.560055	0.533826	0.64475	0.419362	0.522924	0.574683	0.560893	0.582339	0.536043
400	100	100	0.564758	0.570392	0.56166	0.638729	0.508598	0.545299	0.590078	0.561694	0.582339	0.533014
800	200	200	0.577846	0.578509	0.551063	0.622369	0.547094	0.549102	0.59268	0.604071	0.582339	0.533618
1600	400	400	0.577103	0.56106	0.549005	0.630532	0.579207	0.547654	0.579731	0.582278	0.582339	0.540701
3200	800	800	0.566042	0.545888	0.540498	0.608478	0.578882	0.535553	0.547348	0.610861	0.582339	0.523399
600	100	100	0.575893	0.585168	0.551215	0.621105	0.543284	0.554064	0.582845	0.528045	0.582339	0.534981
1200	200	200	0.568765	0.570766	0.506873	0.611792	0.577234	0.553385	0.579853	0.575409	0.582339	0.544884
2400	400	400	0.564058	0.558106	0.528181	0.608726	0.578686	0.545922	0.537417	0.597188	0.582339	0.548287
4800	800	800	0.560482	0.551545	0.522511	0.626734	0.578031	0.537886	0.508258	0.635681	0.582339	0.583559
800	100	100	0.572832	0.580997	0.514506	0.628227	0.563974	0.553595	0.580847	0.581328	0.582339	0.538775
1200	150	150	0.576352	0.581099	0.512159	0.645107	0.576958	0.556504	0.568868	0.610821	0.582339	0.563317
1600	200	200	0.569959	0.56738	0.528903	0.612766	0.578744	0.551891	0.551634	0.588921	0.582339	0.584546
2400	300	300	0.564929	0.566948	0.527043	0.61207	0.578906	0.553323	0.519657	0.588939	0.582339	0.5769
1000	100	100	0.574384	0.585867	0.535429	0.621957	0.576182	0.555836	0.562938	0.577027	0.582339	0.524517
1500	150	150	0.572144	0.568941	0.503069	0.59844	0.57656	0.554992	0.536965	0.58965	0.582339	0.55276
2000	200	200	0.570793	0.574783	0.557546	0.599014	0.578458	0.554844	0.520233	0.590479	0.582339	0.572876
3000	300	300	0.566513	0.564402	0.520663	0.616905	0.578242	0.549074	0.505222	0.609048	0.582339	0.57249
100	400	100	0.569941	0.583315	0.514934	0.600872	0.422786	0.559099	0.593971	0.55844	0.582339	0.567476
200	800	200	0.577289	0.575152	0.524963	0.614197	0.420687	0.557952	0.596624	0.565378	0.582339	0.536914
400	1600	400	0.568386	0.574187	0.533687	0.621914	0.417907	0.55591	0.598719	0.565387	0.582339	0.527368
800	3200	800	0.564607	0.564988	0.549668	0.6459	0.414535	0.555724	0.593946	0.582067	0.582339	0.543885
100	600	100	0.57561	0.583292	0.535218	0.613274	0.429902	0.559628	0.596863	0.605233	0.582339	0.553353
200	1200	200	0.573027	0.57459	0.533026	0.63605	0.421907	0.558295	0.60124	0.576222	0.582339	0.536451
400	2400	400	0.570426	0.570611	0.507165	0.595439	0.416314	0.555108	0.596746	0.607022	0.582339	0.536596
800	4800	800	0.564079	0.571461	0.505013	0.630033	0.410673	0.552708	0.594641	0.585583	0.582339	0.548224
100	800	100	0.575785	0.580777	0.540668	0.624787	0.432482	0.558688	0.601375	0.520555	0.582339	0.542332
150	1200	150	0.573688	0.575711	0.513055	0.63433	0.428624	0.555345	0.60543	0.587279	0.582339	0.524697
200	1600	200	0.568925	0.567938	0.524845	0.615708	0.42201	0.560934	0.595299	0.568009	0.582339	0.549981
300	2400	300	0.566141	0.565654	0.542873	0.622457	0.423417	0.559147	0.598499	0.566317	0.582339	0.560262
100	1000	100	0.570744	0.579157	0.527973	0.639117	0.434236	0.557098	0.604034	0.551996	0.582339	0.525718
150	1500	150	0.573972	0.572245	0.53107	0.631752	0.431156	0.556087	0.605303	0.556752	0.582339	0.550256
200	2000	200	0.563535	0.568516	0.497061	0.622335	0.426833	0.560291	0.598731	0.563556	0.582339	0.509786
300	3000	300	0.557711	0.570573	0.535032	0.631437	0.416288	0.555141	0.599352	0.573821	0.582339	0.531593
100	100	400	0.568716	0.574298	0.535463	0.626755	0.416406	0.54504	0.584079	0.552698	0.582339	0.561676
200	200	800	0.574038	0.579925	0.512906	0.652724	0.417382	0.54682	0.577201	0.526566	0.582339	0.55439
400	400	1600	0.573861	0.571826	0.535088	0.603681	0.416074	0.543396	0.581199	0.58009	0.582339	0.527923
800	800	3200	0.561463	0.55966	0.505484	0.640579	0.417204	0.537784	0.565548	0.597441	0.582339	0.505618
100	100	600	0.566335	0.578632	0.511062	0.643129	0.4217	0.54536	0.582077	0.587511	0.582339	0.55167
200	200	1200	0.572377	0.579334	0.568939	0.613125	0.417512	0.542732	0.575946	0.578488	0.582339	0.545087
400	400	2400	0.571077	0.56834	0.550995	0.60443	0.410031	0.534283	0.573993	0.554461	0.582339	0.563847
800	800	4800	0.563036	0.561144	0.562934	0.637353	0.417247	0.533021	0.564308	0.593091	0.582339	0.568845
100	100	800	0.56381	0.575632	0.538715	0.632709	0.421728	0.542724	0.580806	0.546322	0.582339	0.576379
150	150	1200	0.573146	0.582741	0.520188	0.628612	0.419524	0.545576	0.578373	0.564143	0.582339	0.548765
200	200	1600	0.573772	0.577137	0.515603	0.623372	0.417201	0.542748	0.575356	0.520698	0.582339	0.546886
300	300	2400	0.571453	0.570901	0.542253	0.635541	0.412734	0.539555	0.5756	0.568718	0.582339	0.557973
100	100	1000	0.565263	0.573698	0.528358	0.635376	0.421876	0.543377	0.579695	0.587553	0.582339	0.554792
150	150	1500	0.577136	0.580998	0.529263	0.634812	0.419701	0.54182	0.578332	0.564523	0.582339	0.535928
200	200	2000	0.570644	0.578923	0.550753	0.628907	0.418113	0.544035	0.574868	0.545209	0.582339	0.566489
300	300	3000	0.569459	0.57771	0.53772	0.617459	0.408917	0.53966	0.570291	0.588252	0.582339	0.54099

## Sheet: HFM - MADGAN
Class 1	Class 2	Class 3	logistic	svm	tree	forest	bayes	lda	qda	mlp	knn	adaboost
200	200	200	0.566262	0.583596	0.537156	0.624249	0.450029	0.583625	0.457884	0.602593	0.582339	0.556339
500	500	500	0.562253	0.58763	0.494243	0.624346	0.444141	0.58893	0.459425	0.53283	0.582339	0.576899
1000	1000	1000	0.567073	0.591908	0.554151	0.610427	0.447636	0.597902	0.467017	0.566933	0.582339	0.569204
2000	2000	2000	0.562283	0.598445	0.50701	0.605418	0.448059	0.600321	0.480407	0.548731	0.582339	0.576157
3000	3000	3000	0.566443	0.590654	0.581185	0.628334	0.455696	0.60363	0.481759	0.549211	0.582339	0.564236
5000	5000	5000	0.562595	0.589336	0.536114	0.622838	0.456194	0.608095	0.484452	0.570986	0.582339	0.560916
400	100	100	0.56269	0.585001	0.554926	0.6225	0.539058	0.580658	0.478962	0.560599	0.582339	0.56462
800	200	200	0.564431	0.585875	0.525285	0.623499	0.5881	0.580005	0.479157	0.549032	0.582339	0.573106
1600	400	400	0.561502	0.589298	0.575685	0.63641	0.588344	0.5988	0.46499	0.606828	0.582339	0.583274
3200	800	800	0.562895	0.588951	0.561275	0.623676	0.566653	0.602189	0.474032	0.569922	0.582339	0.589479
600	100	100	0.56482	0.583545	0.529111	0.63013	0.586753	0.579041	0.488948	0.596592	0.582339	0.55955
1200	200	200	0.561909	0.585735	0.544482	0.603752	0.585428	0.584782	0.482968	0.589784	0.582339	0.56823
2400	400	400	0.563089	0.58769	0.555971	0.592315	0.594498	0.59881	0.473378	0.595048	0.582339	0.590402
4800	800	800	0.562567	0.589557	0.530866	0.617688	0.566076	0.605066	0.500679	0.569313	0.582339	0.567472
800	100	100	0.562969	0.58263	0.518031	0.621228	0.585753	0.579369	0.494747	0.529852	0.582339	0.563983
1200	150	150	0.566146	0.583212	0.562596	0.639461	0.583957	0.582336	0.489499	0.587603	0.582339	0.571603
1600	200	200	0.561566	0.583881	0.519953	0.632488	0.584296	0.581752	0.489996	0.602505	0.582339	0.550687
2400	300	300	0.562651	0.587984	0.55834	0.620221	0.585398	0.593348	0.47587	0.61539	0.582339	0.597787
1000	100	100	0.56165	0.583003	0.544107	0.611221	0.584488	0.583778	0.496329	0.570936	0.582339	0.573249
1500	150	150	0.565951	0.585034	0.519246	0.620868	0.584304	0.581583	0.499624	0.578097	0.582339	0.565785
2000	200	200	0.563626	0.582375	0.530791	0.618758	0.585305	0.580818	0.49524	0.539289	0.582339	0.575073
3000	300	300	0.562816	0.587071	0.57079	0.613033	0.585115	0.598173	0.483536	0.571061	0.582339	0.580984
100	400	100	0.561795	0.57901	0.565272	0.623549	0.451488	0.584197	0.47389	0.575959	0.582339	0.569657
200	800	200	0.565134	0.584177	0.515107	0.636918	0.4495	0.583265	0.462731	0.582416	0.582339	0.561374
400	1600	400	0.563159	0.595697	0.518043	0.610194	0.445893	0.580266	0.457579	0.553598	0.582339	0.581288
800	3200	800	0.564493	0.586212	0.538269	0.632237	0.447583	0.582433	0.471985	0.583933	0.582339	0.550563
100	600	100	0.566606	0.579292	0.566462	0.601258	0.45171	0.581305	0.473536	0.525643	0.582339	0.573145
200	1200	200	0.562124	0.586794	0.524454	0.614107	0.449583	0.58316	0.469895	0.54432	0.582339	0.576615
400	2400	400	0.560865	0.589335	0.575843	0.613909	0.446142	0.582157	0.454916	0.548151	0.582339	0.575748
800	4800	800	0.562515	0.588671	0.563402	0.632793	0.44791	0.58613	0.472622	0.548365	0.582339	0.596827
100	800	100	0.565238	0.580278	0.550109	0.620361	0.451559	0.579967	0.478824	0.593968	0.582339	0.570423
150	1200	150	0.562271	0.58301	0.540454	0.614055	0.453019	0.581792	0.466448	0.584733	0.582339	0.590241
200	1600	200	0.561875	0.587045	0.539763	0.617302	0.449631	0.584413	0.46547	0.516468	0.582339	0.571143
300	2400	300	0.559613	0.588055	0.560677	0.611898	0.446293	0.579052	0.45559	0.542613	0.582339	0.573113
100	1000	100	0.56263	0.577747	0.54114	0.613347	0.4513	0.584531	0.472901	0.569148	0.582339	0.575236
150	1500	150	0.563761	0.580153	0.542169	0.62897	0.452981	0.582183	0.46957	0.568524	0.582339	0.581722
200	2000	200	0.563532	0.584169	0.527939	0.618271	0.449762	0.581662	0.466306	0.599079	0.582339	0.598476
300	3000	300	0.564331	0.589257	0.548053	0.647661	0.446533	0.577084	0.454644	0.537005	0.582339	0.547542
100	100	400	0.56552	0.584442	0.540675	0.650053	0.449367	0.599347	0.444196	0.540726	0.582339	0.588381
200	200	800	0.564808	0.590746	0.504923	0.615002	0.444851	0.602804	0.44788	0.537909	0.582339	0.560558
400	400	1600	0.564227	0.589105	0.523571	0.631996	0.442348	0.601314	0.452254	0.615225	0.582339	0.589382
800	800	3200	0.566718	0.584307	0.530732	0.631392	0.445634	0.605071	0.458528	0.563687	0.582339	0.570676
100	100	600	0.566348	0.585904	0.53807	0.643137	0.449363	0.601444	0.44411	0.597009	0.582339	0.592004
200	200	1200	0.564046	0.595028	0.53648	0.627005	0.444492	0.602378	0.452251	0.551424	0.582339	0.574861
400	400	2400	0.563001	0.591459	0.557577	0.626907	0.442886	0.60482	0.449664	0.581789	0.582339	0.577048
800	800	4800	0.563923	0.582916	0.516924	0.631951	0.446345	0.607431	0.454171	0.579485	0.582339	0.598775
100	100	800	0.566234	0.587498	0.541031	0.627748	0.448401	0.598153	0.448976	0.569628	0.582339	0.578824
150	150	1200	0.564382	0.593467	0.561108	0.613912	0.44443	0.5997	0.453775	0.558195	0.582339	0.565423
200	200	1600	0.562909	0.594343	0.52545	0.631808	0.444711	0.607313	0.453599	0.539516	0.582339	0.580168
300	300	2400	0.562768	0.590652	0.539202	0.628457	0.44203	0.603529	0.455273	0.559404	0.582339	0.582119
100	100	1000	0.567963	0.585502	0.565414	0.614338	0.44852	0.598638	0.459753	0.591052	0.582339	0.60792
150	150	1500	0.563413	0.590709	0.56201	0.636526	0.444799	0.600447	0.453614	0.554555	0.582339	0.573511
200	200	2000	0.563472	0.596168	0.532735	0.644025	0.444745	0.604487	0.448988	0.564786	0.582339	0.572272
300	300	3000	0.564746	0.592589	0.529576	0.622725	0.439753	0.604648	0.454263	0.527793	0.582339	0.583873

## Sheet: HFM - SpecAugment
Class 1	Class 2	Class 3	logistic	svm	tree	forest	bayes	lda	qda	mlp	knn	adaboost
200	200	200	0.576953	0.580154	0.547067	0.609506	0.52003	0.568369	0.534214	0.547568	0.584211	0.567755
500	500	500	0.569391	0.573267	0.502006	0.633038	0.516674	0.574476	0.541847	0.610169	0.581562	0.563836
1000	1000	1000	0.57621	0.591997	0.512525	0.60383	0.50268	0.574165	0.54157	0.579122	0.573661	0.579976
2000	2000	2000	0.573719	0.59453	0.57823	0.611271	0.49684	0.592931	0.524294	0.593111	0.578234	0.569856
3000	3000	3000	0.562386	0.56426	0.549904	0.614188	0.49256	0.5549	0.521021	0.584284	0.582544	0.575947
5000	5000	5000	0.54787	0.570142	0.566301	0.622196	0.490789	0.547236	0.535655	0.578261	0.590929	0.56722
400	100	100	0.580618	0.554923	0.544587	0.627209	0.50261	0.588681	0.555405	0.596676	0.58005	0.581061
800	200	200	0.571904	0.588383	0.525623	0.602311	0.494886	0.568941	0.55461	0.532846	0.583565	0.59654
1600	400	400	0.545236	0.552788	0.550865	0.631122	0.496406	0.583028	0.578829	0.538451	0.577813	0.599432
3200	800	800	0.560392	0.570385	0.554294	0.610464	0.479236	0.560048	0.557791	0.557405	0.575172	0.581663
600	100	100	0.558138	0.544424	0.561682	0.639073	0.506325	0.565012	0.579925	0.554583	0.5806	0.584487
1200	200	200	0.571806	0.569854	0.541949	0.598116	0.487261	0.587449	0.569133	0.570443	0.580339	0.560872
2400	400	400	0.561886	0.533588	0.54149	0.61784	0.487239	0.575731	0.582993	0.571006	0.58148	0.59335
4800	800	800	0.564502	0.526889	0.516239	0.614958	0.475033	0.549192	0.582241	0.558619	0.574373	0.570275
800	100	100	0.570462	0.556701	0.556805	0.626294	0.498226	0.570273	0.582918	0.555008	0.580768	0.588216
1200	150	150	0.55864	0.543526	0.518502	0.596354	0.488114	0.562605	0.57161	0.5739	0.579852	0.587308
1600	200	200	0.552451	0.548913	0.505401	0.607867	0.480696	0.559422	0.584283	0.556358	0.58052	0.55994
2400	300	300	0.560076	0.567197	0.573465	0.613399	0.484875	0.550239	0.601481	0.565082	0.577588	0.596579
1000	100	100	0.557111	0.557053	0.545539	0.603845	0.49403	0.565846	0.58742	0.544641	0.582239	0.575065
1500	150	150	0.564051	0.567131	0.49965	0.606047	0.489425	0.572383	0.59065	0.50027	0.580594	0.571084
2000	200	200	0.552976	0.54536	0.512826	0.615997	0.483213	0.55657	0.567361	0.564781	0.582191	0.568317
3000	300	300	0.573539	0.540365	0.496119	0.611161	0.469908	0.58595	0.587686	0.532104	0.576522	0.553107
100	400	100	0.567129	0.567967	0.559883	0.625116	0.536923	0.530975	0.52562	0.550363	0.584029	0.601034
200	800	200	0.563891	0.583464	0.511957	0.598057	0.541588	0.567434	0.524459	0.555258	0.584378	0.546789
400	1600	400	0.552242	0.562073	0.54242	0.603275	0.532949	0.561954	0.525495	0.503206	0.583354	0.584001
800	3200	800	0.567558	0.570685	0.518263	0.594224	0.51893	0.559076	0.517221	0.571864	0.584702	0.586107
100	600	100	0.550137	0.577238	0.51126	0.620072	0.54984	0.546374	0.517978	0.563394	0.583704	0.572626
200	1200	200	0.533003	0.557308	0.567374	0.623702	0.540248	0.560434	0.517917	0.536552	0.57965	0.536024
400	2400	400	0.557005	0.557791	0.55896	0.616624	0.537328	0.532982	0.531534	0.558792	0.581354	0.594506
800	4800	800	0.544373	0.569758	0.539955	0.600302	0.512822	0.543074	0.522294	0.545027	0.582103	0.576337
100	800	100	0.544968	0.572413	0.545027	0.618978	0.546825	0.546469	0.516133	0.560564	0.584153	0.563386
150	1200	150	0.537862	0.540652	0.553451	0.627763	0.546185	0.539849	0.5155	0.504217	0.582614	0.552308
200	1600	200	0.529693	0.558472	0.528624	0.611698	0.544237	0.546871	0.517779	0.540323	0.581785	0.562871
300	2400	300	0.534754	0.553195	0.553187	0.575243	0.531169	0.528746	0.511529	0.533867	0.589215	0.541064
100	1000	100	0.548789	0.565269	0.541264	0.620696	0.550199	0.542686	0.508209	0.53427	0.581653	0.563639
150	1500	150	0.535529	0.556371	0.528035	0.618167	0.558261	0.545653	0.526796	0.513157	0.582369	0.591713
200	2000	200	0.525198	0.559811	0.507341	0.612435	0.550322	0.531835	0.515178	0.517095	0.584673	0.535244
300	3000	300	0.549826	0.567456	0.51844	0.597337	0.537609	0.536598	0.516132	0.529195	0.578568	0.567219
100	100	400	0.55677	0.570951	0.557698	0.620659	0.540958	0.55943	0.518824	0.578378	0.584065	0.564062
200	200	800	0.573412	0.564869	0.57624	0.622932	0.534528	0.584256	0.505556	0.555501	0.580261	0.566946
400	400	1600	0.583481	0.60331	0.547579	0.619566	0.542254	0.581626	0.51891	0.586048	0.582159	0.579155
800	800	3200	0.577623	0.583644	0.536895	0.624863	0.532842	0.5714	0.513195	0.590127	0.584615	0.594926
100	100	600	0.558842	0.567877	0.521841	0.636233	0.540078	0.564221	0.491294	0.574754	0.584635	0.56794
200	200	1200	0.574638	0.577852	0.558107	0.650717	0.544116	0.579552	0.498902	0.607897	0.580139	0.562837
400	400	2400	0.583626	0.584527	0.564258	0.644145	0.531946	0.578157	0.514875	0.596353	0.582382	0.557231
800	800	4800	0.581102	0.595442	0.541459	0.596747	0.542964	0.572998	0.497617	0.584024	0.585407	0.577206
100	100	800	0.565841	0.559127	0.577877	0.632926	0.549376	0.563463	0.48631	0.564125	0.586696	0.548545
150	150	1200	0.593667	0.593207	0.548608	0.608182	0.551863	0.58555	0.501546	0.60002	0.582279	0.59322
200	200	1600	0.576086	0.557918	0.568189	0.628821	0.547219	0.567817	0.514972	0.577213	0.585332	0.589988
300	300	2400	0.595244	0.564445	0.555934	0.614145	0.541364	0.574029	0.487466	0.590319	0.587403	0.576588
100	100	1000	0.560758	0.556779	0.57637	0.661986	0.554829	0.567552	0.481491	0.624317	0.575707	0.607546
150	150	1500	0.580215	0.597224	0.532685	0.638122	0.541369	0.567132	0.485042	0.605162	0.580471	0.578264
200	200	2000	0.567408	0.56007	0.534834	0.624344	0.550433	0.573945	0.48295	0.62952	0.581817	0.574234
300	300	3000	0.571328	0.600579	0.548282	0.643504	0.560816	0.56495	0.492272	0.563349	0.582083	0.556991

## Sheet: Tetanus - Baseline
logistic	svm	tree	forest	bayes	lda	qda	mlp	knn	adaboost
0.716747	0.718706	0.559222	0.751377	0.485766	0.596451	0.504029	0.713192	0.590373	0.584021

## Sheet: Tetanus - CGAN+DS
Class 1	Class 2	Class 3	logistic	svm	tree	forest	bayes	lda	qda	mlp	knn	adaboost
200	200	200	0.649143	0.691775	0.553244	0.75695	0.496445	0.740905	0.577059	0.679704	0.569795	0.557626
500	500	500	0.650213	0.688014	0.557456	0.738484	0.491769	0.735044	0.587728	0.78724	0.569795	0.565082
1000	1000	1000	0.658329	0.682723	0.552169	0.748094	0.483397	0.722568	0.575333	0.751035	0.569795	0.579346
2000	2000	2000	0.667543	0.694103	0.549039	0.744643	0.474418	0.719067	0.561095	0.701473	0.569795	0.62258
3000	3000	3000	0.672365	0.686648	0.562209	0.751092	0.467724	0.714091	0.557696	0.736963	0.569795	0.55982
5000	5000	5000	0.686557	0.689068	0.567911	0.753192	0.464635	0.706764	0.560572	0.801838	0.569795	0.67783
400	100	100	0.653332	0.683277	0.544445	0.763857	0.500957	0.744511	0.567632	0.756565	0.569795	0.618325
800	200	200	0.649143	0.691775	0.547463	0.764097	0.496445	0.740905	0.577059	0.747471	0.569795	0.557626
1600	400	400	0.649577	0.686515	0.552471	0.749838	0.493173	0.737583	0.588708	0.728916	0.569795	0.583003
3200	800	800	0.663244	0.681986	0.570109	0.752245	0.488762	0.727387	0.578775	0.709538	0.569795	0.567729
600	100	100	0.653332	0.683277	0.545218	0.740835	0.500957	0.744511	0.567632	0.719725	0.569795	0.618325
1200	200	200	0.649143	0.691775	0.549477	0.750271	0.496445	0.740905	0.577059	0.648541	0.569795	0.557626
2400	400	400	0.649577	0.686515	0.561947	0.751646	0.493173	0.737583	0.588708	0.735946	0.569795	0.583003
4800	800	800	0.663244	0.681986	0.566948	0.749141	0.488762	0.727387	0.578775	0.724669	0.569795	0.567729
800	100	100	0.653332	0.683277	0.541189	0.755834	0.500957	0.744511	0.567632	0.724753	0.569795	0.618325
1200	150	150	0.647413	0.687413	0.553666	0.760006	0.497684	0.741266	0.572486	0.711587	0.569795	0.624208
1600	200	200	0.649143	0.691775	0.544867	0.762602	0.496445	0.740905	0.577059	0.697083	0.569795	0.557626
2400	300	300	0.653637	0.695376	0.545902	0.752519	0.494227	0.740997	0.585179	0.745643	0.569795	0.654305
1000	100	100	0.653332	0.683277	0.540934	0.751189	0.500957	0.744511	0.567632	0.727057	0.569795	0.618325
1500	150	150	0.647413	0.687413	0.542877	0.745826	0.497684	0.741266	0.572486	0.769953	0.569795	0.624208
2000	200	200	0.649143	0.691775	0.548705	0.753886	0.496445	0.740905	0.577059	0.69064	0.569795	0.557626
3000	300	300	0.653637	0.695376	0.530615	0.764883	0.494227	0.740997	0.585179	0.730616	0.569795	0.654305
100	400	100	0.651637	0.695962	0.556963	0.752335	0.493686	0.734798	0.577219	0.752196	0.569795	0.548737
200	800	200	0.669269	0.688532	0.556731	0.754993	0.489435	0.725242	0.552666	0.691652	0.569795	0.594279
400	1600	400	0.653379	0.676285	0.544095	0.751186	0.477104	0.718187	0.542492	0.763561	0.569795	0.582283
800	3200	800	0.676829	0.685765	0.555959	0.747554	0.463998	0.713547	0.548688	0.678248	0.569795	0.576227
100	600	100	0.667834	0.701036	0.564376	0.764233	0.491921	0.729754	0.559436	0.706734	0.569795	0.652215
200	1200	200	0.673451	0.689256	0.543084	0.752314	0.483005	0.718479	0.540761	0.767506	0.569795	0.605066
400	2400	400	0.662729	0.68219	0.558316	0.76535	0.468345	0.715345	0.543164	0.713396	0.569795	0.593
800	4800	800	0.665096	0.692214	0.543928	0.759926	0.458451	0.712253	0.554711	0.770969	0.569795	0.612891
100	800	100	0.657611	0.686382	0.549525	0.755433	0.489614	0.724139	0.546544	0.734917	0.569795	0.557806
150	1200	150	0.6657	0.693394	0.545871	0.760802	0.482975	0.718382	0.539865	0.718786	0.569795	0.61989
200	1600	200	0.651213	0.690775	0.548467	0.762817	0.47733	0.717636	0.538382	0.770962	0.569795	0.590083
300	2400	300	0.665857	0.687253	0.564614	0.757257	0.46819	0.714729	0.54129	0.764271	0.569795	0.553221
100	1000	100	0.66317	0.687656	0.53743	0.753779	0.485511	0.719564	0.541408	0.756017	0.569795	0.555866
150	1500	150	0.658164	0.687066	0.548722	0.759808	0.477533	0.717445	0.537987	0.713639	0.569795	0.487574
200	2000	200	0.644848	0.689127	0.553053	0.745452	0.473582	0.716411	0.538122	0.743491	0.569795	0.605416
300	3000	300	0.661283	0.684091	0.5703	0.743258	0.465354	0.714515	0.5426	0.747511	0.569795	0.589352
100	100	400	0.654381	0.685429	0.550274	0.757707	0.500466	0.746783	0.564966	0.724562	0.569795	0.62505
200	200	800	0.653374	0.692234	0.554081	0.745931	0.495991	0.744201	0.568075	0.75677	0.569795	0.560475
400	400	1600	0.662713	0.693345	0.547511	0.764415	0.492215	0.743955	0.576669	0.703018	0.569795	0.616365
800	800	3200	0.668323	0.672701	0.546691	0.753195	0.489803	0.737255	0.586845	0.680394	0.569795	0.569257
100	100	600	0.646417	0.686445	0.539621	0.75264	0.500283	0.746834	0.563727	0.765376	0.569795	0.457108
200	200	1200	0.65148	0.692544	0.560028	0.756439	0.495472	0.747714	0.566637	0.726947	0.569795	0.573393
400	400	2400	0.648678	0.683746	0.563771	0.754535	0.49223	0.747568	0.572837	0.767849	0.569795	0.552156
800	800	4800	0.6637	0.684099	0.549263	0.741792	0.490834	0.740212	0.585421	0.690559	0.569795	0.478889
100	100	800	0.654397	0.688353	0.553523	0.758415	0.499691	0.748174	0.563512	0.777738	0.569795	0.437392
150	150	1200	0.653789	0.688867	0.559885	0.750728	0.496711	0.747966	0.563575	0.76101	0.569795	0.574289
200	200	1600	0.652543	0.690381	0.557966	0.754642	0.495796	0.749986	0.564819	0.750952	0.569795	0.486501
300	300	2400	0.667465	0.689909	0.552441	0.745833	0.492527	0.751336	0.567785	0.759052	0.569795	0.554176
100	100	1000	0.659447	0.689495	0.553873	0.755157	0.499419	0.749004	0.562677	0.748967	0.569795	0.618301
150	150	1500	0.648296	0.688003	0.551852	0.761338	0.496864	0.749507	0.562967	0.769494	0.569795	0.564655
200	200	2000	0.640116	0.691501	0.561947	0.754846	0.494985	0.751215	0.563615	0.768065	0.569795	0.652951
300	300	3000	0.65756	0.687387	0.557496	0.758181	0.491661	0.752346	0.566463	0.760852	0.569795	0.551178

## Sheet: Tetanus - DeLiGAN+DS
Class 1	Class 2	Class 3	logistic	svm	tree	forest	bayes	lda	qda	mlp	knn	adaboost
200	200	200	0.664379	0.701015	0.533347	0.761406	0.514911	0.633728	0.536527	0.724903	0.569795	0.660198
500	500	500	0.663945	0.702939	0.553084	0.760057	0.513177	0.6289	0.529994	0.728844	0.569795	0.591882
1000	1000	1000	0.661218	0.699709	0.561732	0.762625	0.509644	0.637677	0.530911	0.747907	0.569795	0.655695
2000	2000	2000	0.685863	0.702483	0.552145	0.767837	0.506491	0.648515	0.531419	0.730888	0.569795	0.592712
3000	3000	3000	0.66453	0.701907	0.528927	0.769436	0.502393	0.649257	0.533267	0.732285	0.569795	0.570308
5000	5000	5000	0.66453	0.701907	0.537423	0.767884	0.502393	0.649257	0.533267	0.756904	0.569795	0.570308
400	100	100	0.663102	0.701383	0.552345	0.766625	0.516586	0.631581	0.54311	0.774603	0.569795	0.5833
800	200	200	0.688508	0.700945	0.549113	0.772496	0.515147	0.627742	0.536527	0.724443	0.569795	0.639903
1600	400	400	0.648671	0.699388	0.554805	0.766414	0.514011	0.627439	0.529966	0.73143	0.569795	0.673552
3200	800	800	0.663023	0.700396	0.558548	0.754661	0.511088	0.633757	0.530214	0.740703	0.569795	0.642876
600	100	100	0.666505	0.701384	0.554073	0.764478	0.516536	0.630526	0.54311	0.759182	0.569795	0.597246
1200	200	200	0.688508	0.700945	0.554519	0.7701	0.515147	0.627742	0.536527	0.749541	0.569795	0.639903
2400	400	400	0.648671	0.699388	0.559303	0.7718	0.514011	0.627439	0.529966	0.719225	0.569795	0.673552
4800	800	800	0.663023	0.700396	0.560681	0.757054	0.511088	0.633757	0.530214	0.743217	0.569795	0.642876
800	100	100	0.666505	0.701384	0.556788	0.76295	0.516536	0.630526	0.54311	0.752157	0.569795	0.597246
1200	150	150	0.66893	0.704111	0.561463	0.764178	0.516233	0.628309	0.539657	0.726998	0.569795	0.670711
1600	200	200	0.688508	0.700945	0.555363	0.755145	0.515147	0.627742	0.536527	0.714316	0.569795	0.639903
2400	300	300	0.664493	0.70189	0.541563	0.758678	0.514634	0.626693	0.533523	0.687671	0.569795	0.556005
1000	100	100	0.666505	0.701384	0.553723	0.75845	0.516536	0.630526	0.54311	0.713685	0.569795	0.597246
1500	150	150	0.66893	0.704111	0.55475	0.749618	0.516233	0.628309	0.539657	0.760945	0.569795	0.670711
2000	200	200	0.688508	0.700945	0.556112	0.769023	0.515147	0.627742	0.536527	0.721624	0.569795	0.639903
3000	300	300	0.664493	0.70189	0.543601	0.765008	0.514634	0.626693	0.533523	0.729068	0.569795	0.556005
100	400	100	0.653381	0.697564	0.558116	0.760435	0.514196	0.63091	0.528499	0.779852	0.569795	0.681674
200	800	200	0.677132	0.70076	0.562083	0.758175	0.511181	0.629924	0.527547	0.715612	0.569795	0.641498
400	1600	400	0.657791	0.698006	0.561175	0.754618	0.507836	0.630326	0.527067	0.727309	0.569795	0.618141
800	3200	800	0.660587	0.700741	0.535735	0.763896	0.503106	0.638301	0.531684	0.682628	0.569795	0.501201
100	600	100	0.661235	0.699654	0.564495	0.766084	0.513521	0.630499	0.526941	0.729618	0.569795	0.57986
200	1200	200	0.665118	0.695545	0.55287	0.752685	0.509996	0.630606	0.526226	0.710133	0.569795	0.564077
400	2400	400	0.663509	0.697935	0.555346	0.769398	0.50397	0.631068	0.529049	0.749928	0.569795	0.617271
800	4800	800	0.660587	0.700741	0.557527	0.753537	0.503106	0.638301	0.531684	0.691629	0.569795	0.501201
100	800	100	0.669605	0.69931	0.555513	0.774911	0.511751	0.630319	0.526558	0.70515	0.569795	0.558262
150	1200	150	0.662868	0.694989	0.567744	0.768049	0.510136	0.630965	0.526424	0.718523	0.569795	0.597759
200	1600	200	0.668695	0.697003	0.56768	0.753967	0.50766	0.632728	0.52657	0.757821	0.569795	0.636084
300	2400	300	0.662723	0.698314	0.578414	0.758769	0.504101	0.63195	0.528376	0.744746	0.569795	0.651087
100	1000	100	0.654493	0.697848	0.557194	0.772505	0.51079	0.631381	0.526305	0.679553	0.569795	0.582042
150	1500	150	0.667274	0.695849	0.565809	0.764467	0.50734	0.632398	0.52601	0.752723	0.569795	0.632241
200	2000	200	0.659831	0.697041	0.565244	0.76406	0.505897	0.63371	0.526182	0.720308	0.569795	0.636918
300	3000	300	0.662883	0.698431	0.547718	0.758114	0.50361	0.633197	0.530166	0.760708	0.569795	0.56018
100	100	400	0.67935	0.702319	0.566645	0.764416	0.515182	0.645309	0.550465	0.775519	0.569795	0.632488
200	200	800	0.668831	0.701499	0.538076	0.762752	0.514328	0.646272	0.546811	0.748813	0.569795	0.563547
400	400	1600	0.658411	0.703222	0.55584	0.762829	0.512248	0.649999	0.540171	0.730479	0.569795	0.610854
800	800	3200	0.657711	0.702466	0.563675	0.769473	0.509729	0.646538	0.532194	0.726111	0.569795	0.624769
100	100	600	0.655027	0.702963	0.559647	0.764438	0.514982	0.6502	0.554572	0.719203	0.569795	0.652854
200	200	1200	0.662618	0.701652	0.543323	0.753344	0.514069	0.653963	0.552911	0.705331	0.569795	0.563608
400	400	2400	0.658858	0.703379	0.563954	0.754005	0.512128	0.65065	0.540072	0.751509	0.569795	0.610854
800	800	4800	0.657711	0.702466	0.55158	0.763435	0.509729	0.646538	0.532194	0.759204	0.569795	0.624769
100	100	800	0.662237	0.70297	0.559701	0.758176	0.514544	0.655435	0.558333	0.755696	0.569795	0.651722
150	150	1200	0.664598	0.704396	0.575937	0.760517	0.514124	0.657888	0.559964	0.735387	0.569795	0.693293
200	200	1600	0.668272	0.703915	0.54255	0.754075	0.513785	0.661565	0.555408	0.747327	0.569795	0.66463
300	300	2400	0.653004	0.705233	0.556445	0.762778	0.513014	0.655119	0.546333	0.762971	0.569795	0.657699
100	100	1000	0.65766	0.70354	0.563437	0.763687	0.514395	0.659942	0.563654	0.730259	0.569795	0.651755
150	150	1500	0.660306	0.705585	0.563978	0.74897	0.51394	0.663679	0.561989	0.75703	0.569795	0.634506
200	200	2000	0.653777	0.703981	0.551015	0.758283	0.513785	0.662254	0.555358	0.730724	0.569795	0.664628
300	300	3000	0.653004	0.705233	0.558276	0.765147	0.513014	0.655119	0.546333	0.743745	0.569795	0.657699

## Sheet: Tetanus - MADGAN
Class 1	Class 2	Class 3	logistic	svm	tree	forest	bayes	lda	qda	mlp	knn	adaboost
200	200	200	0.674082	0.70408	0.565356	0.75688	0.479625	0.655692	0.522768	0.729188	0.569795	0.591928
500	500	500	0.663476	0.704588	0.548603	0.758323	0.475964	0.658652	0.521978	0.786949	0.569795	0.641002
1000	1000	1000	0.667434	0.703914	0.571287	0.762866	0.472395	0.67212	0.522677	0.759488	0.569795	0.592293
2000	2000	2000	0.669553	0.704045	0.573773	0.763838	0.469192	0.691065	0.524677	0.753325	0.569795	0.566468
3000	3000	3000	0.6696	0.703927	0.616578	0.756619	0.468232	0.695338	0.525142	0.738257	0.569795	0.678297
5000	5000	5000	0.6696	0.703927	0.604397	0.750909	0.468232	0.695338	0.525142	0.774028	0.569795	0.678297
400	100	100	0.669963	0.704732	0.555537	0.749943	0.479413	0.647955	0.523617	0.784853	0.569795	0.48839
800	200	200	0.670056	0.704198	0.577913	0.749493	0.478915	0.649336	0.522643	0.765556	0.569795	0.637704
1600	400	400	0.672687	0.704594	0.55158	0.763284	0.477053	0.656176	0.522674	0.761816	0.569795	0.534363
3200	800	800	0.662302	0.704107	0.548681	0.755485	0.473035	0.666605	0.522931	0.776745	0.569795	0.555791
600	100	100	0.669826	0.704716	0.55455	0.766577	0.479495	0.647069	0.523617	0.755822	0.569795	0.573658
1200	200	200	0.670056	0.704198	0.576655	0.748731	0.478915	0.649336	0.522643	0.775808	0.569795	0.637704
2400	400	400	0.672687	0.704594	0.550505	0.753324	0.477053	0.656176	0.522674	0.786851	0.569795	0.534363
4800	800	800	0.662302	0.704107	0.546524	0.759207	0.473035	0.666605	0.522931	0.763664	0.569795	0.555791
800	100	100	0.669826	0.704716	0.555928	0.757555	0.479495	0.647069	0.523617	0.764129	0.569795	0.573658
1200	150	150	0.670193	0.70462	0.555387	0.757394	0.479214	0.647103	0.522858	0.761353	0.569795	0.590111
1600	200	200	0.670056	0.704198	0.5748	0.75656	0.478915	0.649336	0.522643	0.737238	0.569795	0.637704
2400	300	300	0.671363	0.704136	0.574552	0.758941	0.478087	0.652515	0.522896	0.74402	0.569795	0.473046
1000	100	100	0.669826	0.704716	0.564281	0.752771	0.479495	0.647069	0.523617	0.743064	0.569795	0.573658
1500	150	150	0.670193	0.70462	0.559249	0.765659	0.479214	0.647103	0.522858	0.767411	0.569795	0.590111
2000	200	200	0.670056	0.704198	0.58281	0.758073	0.478915	0.649336	0.522643	0.76488	0.569795	0.637704
3000	300	300	0.671363	0.704136	0.558691	0.765596	0.478087	0.652515	0.522896	0.767112	0.569795	0.473046
100	400	100	0.672027	0.704109	0.563301	0.76034	0.478662	0.657329	0.519842	0.757009	0.569795	0.61243
200	800	200	0.670911	0.703759	0.551373	0.763901	0.474927	0.658232	0.520809	0.756645	0.569795	0.551967
400	1600	400	0.671756	0.70396	0.571596	0.770073	0.471384	0.66147	0.521984	0.788668	0.569795	0.486738
800	3200	800	0.667149	0.703759	0.558228	0.753748	0.467659	0.675666	0.522902	0.746669	0.569795	0.587325
100	600	100	0.674742	0.70357	0.551651	0.759845	0.477061	0.657387	0.519307	0.739596	0.569795	0.570079
200	1200	200	0.665354	0.703702	0.556946	0.755187	0.472806	0.659991	0.521024	0.752601	0.569795	0.519594
400	2400	400	0.670047	0.703622	0.568064	0.763499	0.468457	0.664497	0.521747	0.752059	0.569795	0.567875
800	4800	800	0.667149	0.703759	0.565227	0.773264	0.467659	0.675666	0.522902	0.784175	0.569795	0.587325
100	800	100	0.668295	0.703764	0.554645	0.76499	0.475949	0.657817	0.519882	0.777112	0.569795	0.551718
150	1200	150	0.692173	0.703716	0.554064	0.766912	0.473505	0.659714	0.520696	0.778597	0.569795	0.545131
200	1600	200	0.667035	0.703579	0.544627	0.75831	0.471663	0.661929	0.520565	0.785341	0.569795	0.58435
300	2400	300	0.667696	0.703751	0.563358	0.756421	0.468777	0.664936	0.521555	0.761626	0.569795	0.544786
100	1000	100	0.667789	0.703528	0.566931	0.763849	0.474544	0.658928	0.5196	0.75686	0.569795	0.507656
150	1500	150	0.659777	0.703306	0.550345	0.756992	0.47209	0.661509	0.520463	0.748017	0.569795	0.605294
200	2000	200	0.667595	0.703286	0.569074	0.764636	0.471057	0.663175	0.52086	0.754687	0.569795	0.566684
300	3000	300	0.673514	0.703831	0.554979	0.763169	0.468235	0.66697	0.521501	0.786553	0.569795	0.604047
100	100	400	0.671851	0.704925	0.560459	0.751715	0.479803	0.663435	0.527907	0.770326	0.569795	0.663134
200	200	800	0.667782	0.704437	0.557735	0.755564	0.478242	0.671095	0.525818	0.766123	0.569795	0.54366
400	400	1600	0.689758	0.704548	0.567673	0.757693	0.475534	0.685654	0.526905	0.745723	0.569795	0.616324
800	800	3200	0.672728	0.703889	0.584068	0.763073	0.47157	0.685928	0.52498	0.775003	0.569795	0.584614
100	100	600	0.672983	0.70491	0.569265	0.750489	0.479803	0.668406	0.529216	0.770635	0.569795	0.610287
200	200	1200	0.674364	0.704492	0.577849	0.75603	0.477098	0.68102	0.528602	0.779334	0.569795	0.500375
400	400	2400	0.676733	0.704549	0.569425	0.758932	0.475641	0.686453	0.527082	0.773341	0.569795	0.616321
800	800	4800	0.672728	0.703889	0.579482	0.760117	0.47157	0.685928	0.52498	0.762066	0.569795	0.584614
100	100	800	0.665674	0.704988	0.562386	0.754199	0.478977	0.673874	0.531087	0.720583	0.569795	0.594878
150	150	1200	0.662057	0.704665	0.567434	0.752577	0.478254	0.681386	0.530617	0.784778	0.569795	0.481055
200	200	1600	0.672934	0.704531	0.566574	0.750398	0.477172	0.690185	0.530272	0.776629	0.569795	0.603032
300	300	2400	0.673167	0.705004	0.572443	0.762559	0.476062	0.688412	0.528194	0.775462	0.569795	0.575752
100	100	1000	0.670485	0.705008	0.578207	0.760705	0.478666	0.678804	0.533334	0.755571	0.569795	0.595937
150	150	1500	0.675526	0.704779	0.575158	0.7503	0.47828	0.688401	0.532387	0.752264	0.569795	0.596182
200	200	2000	0.67969	0.704534	0.564886	0.75543	0.477048	0.690959	0.530418	0.779374	0.569795	0.603023
300	300	3000	0.673167	0.705004	0.567482	0.75401	0.476062	0.688412	0.528194	0.776832	0.569795	0.575752

[truncated: 11 more sheets: Tetanus - SpecAugment, CVD - Baseline, CVD - CGAN+DS, CVD - DeLiGAN+DS, CVD - MADGAN, CVD - SpecAugment, Physionet - Baseline, Physionet - CGAN+DS, Physionet - DeLiGAN+DS, Physionet - MADGAN, Physionet - SpecAugment]
